# Supplementary material for: Relationship Between Bruxism and Obstructive Sleep Apnea: A Systematic Review of the Literature
Source: J Clin Med. 2025 Jul 15;14(14):5013. doi: 10.3390/jcm14145013 (PMC12295005; doi:10.3390/jcm14145013)
Supplement: Supplementary file 1 [file jcm-14-05013-s001.zip]

Archive with 1 entries (1 files):
- jcm-3766448-supplementary.pdf
